# Supplementary material for: Development and Translation of NanoBEO, a Nanotechnology-Based Delivery System of Bergamot Essential Oil Deprived of Furocumarins, in the Control of Agitation in Severe Dementia
Source: Pharmaceutics. 2021 Mar 12;13(3):379. doi: 10.3390/pharmaceutics13030379 (PMC7999378; doi:10.3390/pharmaceutics13030379)
Supplement: Supplementary file 1 [file pharmaceutics-13-00379-s001.zip]

Archive with 1 entries (1 files):
- pharmaceutics-1131884-supplementary.mp4
